# Supplementary material for: Probiotic as a Potential Gut Microbiome Modifier for Stroke Treatment: A Systematic Scoping Review of In Vitro and In Vivo Studies
Source: Nutrients. 2022 Sep 5;14(17):3661. doi: 10.3390/nu14173661 (PMC9460291; doi:10.3390/nu14173661)
Supplement: Supplementary file 1 [file nutrients-14-03661-s001.zip]

Archive with 1 entries (1 files):
- nutrients-1855512-supplementary.pdf
